# Supplementary material for: Notes on the Chinese species of Dianous group I (Coleoptera, Staphylinidae)
Source: Zookeys. 2013 Oct 14;(342):13–9. doi: 10.3897/zookeys.342.5842 (PMC3817426; doi:10.3897/zookeys.342.5842)
Supplement: XML Treatment for Dianous cyaneovirens [file zookeys.342.5842-treatment1.xml]

<!DOCTYPE tp:taxon-treatment
  PUBLIC "-//TaxonX//DTD Taxonomic Treatment Publishing DTD v0 20100105//EN" "tax-treatment-NSO.dtd">
<tp:taxon-treatment xmlns:tp="http://www.plazi.org/taxpub"><tp:treatment-meta><mixed-citation publication-type="journal"><person-group><name><surname>Tang</surname><given-names>Liang</given-names></name><name><surname>Li</surname><given-names>Li-Zhen</given-names></name></person-group><article-title>Notes on the Chinese species of <italic>Dianous</italic> group I (Coleoptera, Staphylinidae)</article-title><source>Zookeys</source><day>14</day><month>10</month><year>2013</year><volume>2013</volume><issue>342</issue><fpage>13</fpage><lpage>19</lpage><pub-id pub-id-type="doi">10.3897/zookeys.342.5842</pub-id></mixed-citation></tp:treatment-meta><tp:nomenclature><tp:taxon-name>
                        <tp:taxon-name-part taxon-name-part-type="genus">Dianous</tp:taxon-name-part>
                        <tp:taxon-name-part taxon-name-part-type="species">cyaneovirens</tp:taxon-name-part>
                        <object-id xmlns:xlink="http://www.w3.org/1999/xlink" xlink:type="simple">http://species-id.net/wiki/Dianous_cyaneovirens</object-id>
                    </tp:taxon-name><tp:taxon-authority>(Cameron, 1930)</tp:taxon-authority><xref ref-type="fig" rid="F1">Figs 1</xref><xref ref-type="fig" rid="F1">, 2</xref><xref ref-type="fig" rid="F2">, 6</xref><tp:nomenclature-citation-list><tp:nomenclature-citation><tp:taxon-name>Stenus cyaneovirens</tp:taxon-name><comment> Cameron, 1930: 335</comment></tp:nomenclature-citation><tp:nomenclature-citation><tp:taxon-name>Dianous cyaneovirens</tp:taxon-name><comment> ; <xref ref-type="bibr" rid="B3">Puthz 1981</xref>: 106; Rougemont 1985: 131; Rougemont 1987: 49.</comment></tp:nomenclature-citation><tp:nomenclature-citation><tp:taxon-name>Dianous zhujianqingi</tp:taxon-name><comment> Tang &amp; Li, 2011: 73. syn. n.</comment></tp:nomenclature-citation></tp:nomenclature-citation-list></tp:nomenclature><tp:treatment-sec sec-type="Material examined"><title>Material examined.</title><p><bold>China: Jiangxi, Guizhou:</bold> Type series of <italic><tp:taxon-name>Dianous zhujianqingi</tp:taxon-name></italic> (SNUC); <bold>Guangxi:</bold> 1♂, Jinxiu County, 16 km, 900m, 29.VII.2011, Peng Zhong leg.; 1♀, Jinxiu County, Shengtangshan, 800–1100m, 28.VII.2011, Peng Zhong leg. (SNUC); <bold>Yunnan</bold>: 6♂♂14♀♀, Baoshan City, Baihualing, 1100-1350m, <named-content xmlns:xlink="http://www.w3.org/1999/xlink" content-type="dwc:verbatimCoordinates" xlink:type="simple">25°16'N, 98°47'E</named-content>, 22.IV. 2013, Song, Dai &amp; Peng leg. (SNUC); <bold>Myanmar:</bold> 1♂1♀, Kachin State, ca. 12 km S Putao, W Mularshidi Vill., 500–550m, <named-content xmlns:xlink="http://www.w3.org/1999/xlink" content-type="dwc:verbatimCoordinates" xlink:type="simple">27°14.98'N, 97°24.40'E</named-content>, 2.VI.1999, Schillhammer &amp; Schuh leg. (NHMW); <bold>Nepal:</bold> 1♂2♀♀, Khandbari Dis., Arun Valley at Num main bridge, 1000m, 21.IV.1984, Smetana &amp; Löbl leg. (cSme); 1♂, Khandbari Dis., Induwa Khola Valley, 2000m, 15.IV.84, Smetana &amp; Löbl leg. (cSme)</p></tp:treatment-sec><tp:treatment-sec sec-type="Distribution"><title>Distribution.</title><p>China (Jiangxi, Guizhou, Guangxi, Yunnan), Myanmar, Nepal.</p></tp:treatment-sec><tp:treatment-sec sec-type="Remarks"><title>Remarks.</title><p>The species is reported from the Chinese provinces Yunnan and Guangxi and from Myanmar for the first time. According to the original description of <!--PageBreak--><!--PageBreak--><italic><tp:taxon-name>Dianous zhujianqingi</tp:taxon-name></italic>, the main differences between this species and <italic><tp:taxon-name>Dianous cyaneovirens</tp:taxon-name></italic> are the different coloration and different lengths of the apical portion of the median lobe. Additionally, there was a huge distributional gap between Nepal and East China. However, with more material examined, this distribution gap is filled. The coloration of the species is found to be greatly variable: in the Nepalese populations, the metallic tint of the species varies from golden green to blackish blue, while it is golden green or blue in specimens from Myanmar and China (Guangxi and Yunnan). In the type series of <italic><tp:taxon-name>Dianous zhujianqingi</tp:taxon-name></italic>, all 39 specimens have a faint plumb-coloured tint, except for two specimens from Jiangxi which have a strong brassy tint. The length of the apical portion of the median lobe is also variable: the length is intermediate in specimens from Myanmar and China (Yunnan and Guangxi). For these reasons, <italic><tp:taxon-name>Dianous zhujianqingi</tp:taxon-name></italic> is synonymised with <italic><tp:taxon-name>Dianous cyaneovirens</tp:taxon-name></italic>.</p><fig id="F1" position="float" orientation="portrait"><label>Figures 1–5.</label><caption><p>Habitus of <italic><tp:taxon-name>Dianous</tp:taxon-name></italic>. <bold>1</bold> <italic><tp:taxon-name>Dianous cyaneovirens</tp:taxon-name></italic> (Myanmar) <bold>2</bold> <italic><tp:taxon-name>Dianous cyaneovirens</tp:taxon-name></italic> (Nepal) <bold>3</bold> D. <italic>haraldi</italic> <bold>4, 5</bold> <italic><tp:taxon-name>Dianous yao</tp:taxon-name></italic>. Scales = 1 mm.</p></caption><graphic xmlns:xlink="http://www.w3.org/1999/xlink" xlink:href="ZooKeys-342-013-g001.jpg" position="float" orientation="portrait" xlink:type="simple"/></fig><fig id="F2" position="float" orientation="portrait"><label>Figures 6–9.</label><caption><p><bold>6</bold> apical portion of median lobe of <italic><tp:taxon-name>Dianous cyaneovirens</tp:taxon-name></italic> (Myanmar) <bold>7–9</bold> <italic><tp:taxon-name>Dianous haraldi</tp:taxon-name></italic>: <bold>7</bold> male sternite IX <bold>8</bold> aedeagus <bold>9</bold> apical portion of median lobe. Scales = 0.25 mm.</p></caption><graphic xmlns:xlink="http://www.w3.org/1999/xlink" xlink:href="ZooKeys-342-013-g002.jpg" position="float" orientation="portrait" xlink:type="simple"/></fig><!--PageBreak--></tp:treatment-sec><ref-list><ref id="B3"><mixed-citation xmlns:xlink="http://www.w3.org/1999/xlink" xlink:type="simple"><person-group><name name-style="western"><surname>Puthz</surname><given-names>V</given-names></name></person-group> (<year>1981</year>) <article-title>Was ist <italic>Dianous</italic> Leach, 1819, was ist <italic>Stenus</italic> Latreille, 1796? oder Die Aporie des Stenologen und ihre taxonomischen Konsequenzen (Coleoptera, Staphylinidae).</article-title><source>Entomologische Abhandlungen, Staatliches Museum für Tierkunde, Dresden</source><volume>44</volume>(<issue>6</issue>): <fpage>87</fpage>-<lpage>132</lpage>.</mixed-citation></ref></ref-list></tp:taxon-treatment>
