# Supplementary material for: Notes on the Chinese species of Dianous group I (Coleoptera, Staphylinidae)
Source: Zookeys. 2013 Oct 14;(342):13–9. doi: 10.3897/zookeys.342.5842 (PMC3817426; doi:10.3897/zookeys.342.5842)
Supplement: XML Treatment for Dianous haraldi [file zookeys.342.5842-treatment2.xml]

<!DOCTYPE tp:taxon-treatment
  PUBLIC "-//TaxonX//DTD Taxonomic Treatment Publishing DTD v0 20100105//EN" "tax-treatment-NSO.dtd">
<tp:taxon-treatment xmlns:tp="http://www.plazi.org/taxpub"><tp:treatment-meta><mixed-citation publication-type="journal"><person-group><name><surname>Tang</surname><given-names>Liang</given-names></name><name><surname>Li</surname><given-names>Li-Zhen</given-names></name></person-group><article-title>Notes on the Chinese species of <italic>Dianous</italic> group I (Coleoptera, Staphylinidae)</article-title><source>Zookeys</source><day>14</day><month>10</month><year>2013</year><volume>2013</volume><issue>342</issue><fpage>13</fpage><lpage>19</lpage><pub-id pub-id-type="doi">10.3897/zookeys.342.5842</pub-id></mixed-citation></tp:treatment-meta><tp:nomenclature><tp:taxon-name>
                        <tp:taxon-name-part taxon-name-part-type="genus">Dianous</tp:taxon-name-part>
                        <tp:taxon-name-part taxon-name-part-type="species">haraldi</tp:taxon-name-part>
                        <object-id xmlns:xlink="http://www.w3.org/1999/xlink" xlink:type="simple">http://species-id.net/wiki/Dianous_haraldi</object-id>
                    </tp:taxon-name><tp:taxon-authority>Puthz, 2000</tp:taxon-authority><xref ref-type="fig" rid="F1">Figs 3</xref><xref ref-type="fig" rid="F2">, 7–9</xref><tp:nomenclature-citation-list><tp:nomenclature-citation><tp:taxon-name>Dianous haraldi</tp:taxon-name><comment> Puthz, 2000: 432.</comment></tp:nomenclature-citation></tp:nomenclature-citation-list></tp:nomenclature><tp:treatment-sec sec-type="Material examined"><title>Material examined.</title><p><bold>China: Yunnan</bold>: 1♂, Xishuangbanna, ca. 6km NW Mengla, 700m, 8.VIII.1999, Jäch et al. leg. (CWBS 356) (NHMW)</p></tp:treatment-sec><tp:treatment-sec sec-type="Distribution"><title>Distribution.</title><p>China (Yunnan), Laos.</p></tp:treatment-sec><tp:treatment-sec sec-type="Remarks"><title>Remarks.</title><p>The species is a new record for China</p><p>To accommodate <italic><tp:taxon-name>Dianous haraldi</tp:taxon-name></italic>, the recently published key to the Chinese species of <italic><tp:taxon-name>Dianous</tp:taxon-name></italic> group I (Tang, Li and Cao 2012) is modified at couplet 6 as follows:</p><table-wrap content-type="key" position="anchor" orientation="portrait"><table><tbody><tr><td rowspan="1" colspan="1">6</td><td rowspan="1" colspan="1">Forebody black with plumb-coloured lustre, sometimes elytra with brassy reflection; femora unicolored</td><td rowspan="1" colspan="1">7</td></tr><tr><td rowspan="1" colspan="1">–</td><td rowspan="1" colspan="1">Forebody distinctly metallic blue; femora bicolored</td><td rowspan="1" colspan="1">7a</td></tr><tr><td rowspan="1" colspan="1">7a</td><td rowspan="1" colspan="1">Punctation of elytra more confluent; posterior margin of male sternite VII with indistinct median emargination. Habitus (<xref ref-type="fig" rid="F1">Fig. 3</xref>), aedeagus (<xref ref-type="fig" rid="F2">Fig. 8</xref>, <xref ref-type="fig" rid="F2">9</xref>)</td><td rowspan="1" colspan="1"><italic><tp:taxon-name>Dianous haraldi</tp:taxon-name></italic></td></tr><tr><td rowspan="1" colspan="1">–</td><td rowspan="1" colspan="1">Punctation of elytra less confluent; posterior margin of male sternite VII with deep median emargination</td><td rowspan="1" colspan="1">8</td></tr></tbody></table></table-wrap></tp:treatment-sec><tp:treatment-sec><!--Section generated to contain objects referenced in tp:taxon-treatment.--><fig id="F1" position="float" orientation="portrait"><label>Figures 1–5.</label><caption><p>Habitus of <italic><tp:taxon-name>Dianous</tp:taxon-name></italic>. <bold>1</bold> <italic><tp:taxon-name>Dianous cyaneovirens</tp:taxon-name></italic> (Myanmar) <bold>2</bold> <italic><tp:taxon-name>Dianous cyaneovirens</tp:taxon-name></italic> (Nepal) <bold>3</bold> D. <italic>haraldi</italic> <bold>4, 5</bold> <italic><tp:taxon-name>Dianous yao</tp:taxon-name></italic>. Scales = 1 mm.</p></caption><graphic xmlns:xlink="http://www.w3.org/1999/xlink" xlink:href="ZooKeys-342-013-g001.jpg" position="float" orientation="portrait" xlink:type="simple"/></fig><fig id="F2" position="float" orientation="portrait"><label>Figures 6–9.</label><caption><p><bold>6</bold> apical portion of median lobe of <italic><tp:taxon-name>Dianous cyaneovirens</tp:taxon-name></italic> (Myanmar) <bold>7–9</bold> <italic><tp:taxon-name>Dianous haraldi</tp:taxon-name></italic>: <bold>7</bold> male sternite IX <bold>8</bold> aedeagus <bold>9</bold> apical portion of median lobe. Scales = 0.25 mm.</p></caption><graphic xmlns:xlink="http://www.w3.org/1999/xlink" xlink:href="ZooKeys-342-013-g002.jpg" position="float" orientation="portrait" xlink:type="simple"/></fig></tp:treatment-sec></tp:taxon-treatment>
