# Supplementary material for: Notes on the Chinese species of Dianous group I (Coleoptera, Staphylinidae)
Source: Zookeys. 2013 Oct 14;(342):13–9. doi: 10.3897/zookeys.342.5842 (PMC3817426; doi:10.3897/zookeys.342.5842)
Supplement: XML Treatment for Dianous huanghaoi [file zookeys.342.5842-treatment3.xml]

<!DOCTYPE tp:taxon-treatment
  PUBLIC "-//TaxonX//DTD Taxonomic Treatment Publishing DTD v0 20100105//EN" "tax-treatment-NSO.dtd">
<tp:taxon-treatment xmlns:tp="http://www.plazi.org/taxpub"><tp:treatment-meta><mixed-citation publication-type="journal"><person-group><name><surname>Tang</surname><given-names>Liang</given-names></name><name><surname>Li</surname><given-names>Li-Zhen</given-names></name></person-group><article-title>Notes on the Chinese species of <italic>Dianous</italic> group I (Coleoptera, Staphylinidae)</article-title><source>Zookeys</source><day>14</day><month>10</month><year>2013</year><volume>2013</volume><issue>342</issue><fpage>13</fpage><lpage>19</lpage><pub-id pub-id-type="doi">10.3897/zookeys.342.5842</pub-id></mixed-citation></tp:treatment-meta><tp:nomenclature><tp:taxon-name>
                        <tp:taxon-name-part taxon-name-part-type="genus">Dianous</tp:taxon-name-part>
                        <tp:taxon-name-part taxon-name-part-type="species">huanghaoi</tp:taxon-name-part>
                        <object-id xmlns:xlink="http://www.w3.org/1999/xlink" xlink:type="simple">http://species-id.net/wiki/Dianous_huanghaoi</object-id>
                    </tp:taxon-name><tp:taxon-authority>Tang &amp; Li, 2011</tp:taxon-authority><tp:nomenclature-citation-list><tp:nomenclature-citation><tp:taxon-name>Dianous huanghaoi</tp:taxon-name><comment> Tang &amp; Li, 2011: 75.</comment></tp:nomenclature-citation></tp:nomenclature-citation-list></tp:nomenclature><tp:treatment-sec sec-type="Material examined"><title>Material examined.</title><p><bold>China: Yunnan</bold>: 1♂, Binchuan County, Jizushan, 2400m, 18.VII.2010, Tang leg. (SNUC)</p></tp:treatment-sec><tp:treatment-sec sec-type="Distribution"><title>Distribution.</title><p>China (Yunnan).</p></tp:treatment-sec><tp:treatment-sec sec-type="Remarks"><title>Remarks.</title><p>Previously, the species was only known from Yulongshan and Hutiaoxia in Yunnan.</p></tp:treatment-sec></tp:taxon-treatment>
