# Supplementary material for: Notes on the Chinese species of Dianous group I (Coleoptera, Staphylinidae)
Source: Zookeys. 2013 Oct 14;(342):13–9. doi: 10.3897/zookeys.342.5842 (PMC3817426; doi:10.3897/zookeys.342.5842)
Supplement: XML Treatment for Dianous yao [file zookeys.342.5842-treatment4.xml]

<!DOCTYPE tp:taxon-treatment
  PUBLIC "-//TaxonX//DTD Taxonomic Treatment Publishing DTD v0 20100105//EN" "tax-treatment-NSO.dtd">
<tp:taxon-treatment xmlns:tp="http://www.plazi.org/taxpub"><tp:treatment-meta><mixed-citation publication-type="journal"><person-group><name><surname>Tang</surname><given-names>Liang</given-names></name><name><surname>Li</surname><given-names>Li-Zhen</given-names></name></person-group><article-title>Notes on the Chinese species of <italic>Dianous</italic> group I (Coleoptera, Staphylinidae)</article-title><source>Zookeys</source><day>14</day><month>10</month><year>2013</year><volume>2013</volume><issue>342</issue><fpage>13</fpage><lpage>19</lpage><pub-id pub-id-type="doi">10.3897/zookeys.342.5842</pub-id></mixed-citation></tp:treatment-meta><tp:nomenclature><tp:taxon-name>
                        <tp:taxon-name-part taxon-name-part-type="genus">Dianous</tp:taxon-name-part>
                        <tp:taxon-name-part taxon-name-part-type="species">yao</tp:taxon-name-part>
                        <object-id xmlns:xlink="http://www.w3.org/1999/xlink" xlink:type="simple">http://species-id.net/wiki/Dianous_yao</object-id>
                    </tp:taxon-name><tp:taxon-authority>Rougemont, 1981</tp:taxon-authority><xref ref-type="fig" rid="F1">Figs 4</xref><xref ref-type="fig" rid="F1">, 5</xref><xref ref-type="fig" rid="F3">, 10–19</xref><tp:nomenclature-citation-list><tp:nomenclature-citation><tp:taxon-name>Dianous yao</tp:taxon-name><comment> Rougemont, 1981: 330.</comment></tp:nomenclature-citation></tp:nomenclature-citation-list></tp:nomenclature><tp:treatment-sec sec-type="Material examined"><title>Material examined.</title><p><bold>China: Yunnan</bold>: 35♂♂31♀♀, Baoshan City, Baihualing, 1100-1350m, <named-content xmlns:xlink="http://www.w3.org/1999/xlink" content-type="dwc:verbatimCoordinates" xlink:type="simple">25°16'N, 98°47'E</named-content>, 22.IV. 2013, Song, Dai &amp; Peng leg. (SNUC)</p><!--PageBreak--></tp:treatment-sec><tp:treatment-sec sec-type="Distribution"><title>Distribution.</title><p>China (Guizhou, Yunnan); Myanmar, Thailand.</p></tp:treatment-sec><tp:treatment-sec sec-type="Remarks"><title>Remarks.</title><p>The species is new to the Chinese province Yunnan.</p><fig id="F3" position="float" orientation="portrait"><label>Figures 10–19.</label><caption><p>Sexual characters of <italic><tp:taxon-name>Dianous yao</tp:taxon-name></italic>. <bold>10</bold> aedeagus <bold>11</bold> apical portion of median lobe <bold>12</bold> tergites IX uand X <bold>13</bold> male sternite VII <bold>14</bold> male sternite VIII <bold>15</bold> male sternite IX <bold>16</bold> female tergites IX and X <bold>17</bold> female sternite VII <bold>18</bold> female sternite VIII <bold>15</bold> valvifer. Scales = 0.25 mm.</p></caption><graphic xmlns:xlink="http://www.w3.org/1999/xlink" xlink:href="ZooKeys-342-013-g003.jpg" position="float" orientation="portrait" xlink:type="simple"/></fig></tp:treatment-sec><tp:treatment-sec><!--Section generated to contain objects referenced in tp:taxon-treatment.--><fig id="F1" position="float" orientation="portrait"><label>Figures 1–5.</label><caption><p>Habitus of <italic><tp:taxon-name>Dianous</tp:taxon-name></italic>. <bold>1</bold> <italic><tp:taxon-name>Dianous cyaneovirens</tp:taxon-name></italic> (Myanmar) <bold>2</bold> <italic><tp:taxon-name>Dianous cyaneovirens</tp:taxon-name></italic> (Nepal) <bold>3</bold> D. <italic>haraldi</italic> <bold>4, 5</bold> <italic><tp:taxon-name>Dianous yao</tp:taxon-name></italic>. Scales = 1 mm.</p></caption><graphic xmlns:xlink="http://www.w3.org/1999/xlink" xlink:href="ZooKeys-342-013-g001.jpg" position="float" orientation="portrait" xlink:type="simple"/></fig></tp:treatment-sec></tp:taxon-treatment>
